# Supplementary material for: Biotransformation of (−)-α-Bisabolol by Absidia coerulea
Source: Molecules. 2022 Jan 27;27(3):881. doi: 10.3390/molecules27030881 (PMC8840173; doi:10.3390/molecules27030881)
Supplement: Supplementary file 1 [file molecules-27-00881-s001.zip]

Archive with 1 entries (1 files):
- molecules-1559459-supplementary.pdf
